# Supplementary material for: Proteomic Deep Mining the Venom of the Red-Headed Krait, Bungarus flaviceps
Source: Toxins (Basel). 2018 Sep 13;10(9):373. doi: 10.3390/toxins10090373 (PMC6162843; doi:10.3390/toxins10090373)
Supplement: Supplementary file 1 [file toxins-10-00373-s001.zip]

Archive with 3 entries (2 files):
- toxins-322780-supp-proofreading/
- toxins-322780-supp-proofreading/Bungarus_flaviceps_supplemental_Table_1.xlsx
- toxins-322780-supp-proofreading/Bungarus_flaviceps_supplemental_Table_2.pdf
