# Supplementary material for: Proteomic Deep Mining the Venom of the Red-Headed Krait, Bungarus flaviceps
Source: Toxins (Basel). 2018 Sep 13;10(9):373. doi: 10.3390/toxins10090373 (PMC6162843; doi:10.3390/toxins10090373)
Supplement: Supplementary file 1 [file toxins-10-00373-s001.zip › toxins-322780-supp-proofreading/Bungarus_flaviceps_supplemental_Table_1.xlsx]

## Sheet: Sheet1
Band	Peptides (95%)	Coverage (95%)	Accession	Database ID	Protein Family
#1	69	29.31	JAS05142.1	Phosphodiesterase [Micrurus tener]	PDE
	69	29.41	JAS05035.1	Phosphodiesterase [Micrurus fulvius]
	69	29.31	JAI09691.1	ectonucleotide pyrophosphatase/phosphodiesterase family member 3 [Micrurus fulvius]
	69	29.41	JAI09046.1	Phosphodiesterase [Micrurus fulvius]
	69	29.31	JAB52814.1	Phosphodiesterase 1 [Micrurus fulvius]
	30	15.51	AHJ80885.1	phosphodiesterase [Macrovipera lebetina]
	15	21	AAC59905.1	acetylcholinesterase [Bungarus fasciatus]	AChE
	11	14.31	sp|A8QL52.1|OXLA_BUNFA	RecName: Full=L-amino-acid oxidase; Short=Bf-LAAO; Short=LAAO; Short=LAO; Flags: Precursor	LAAO
	11	14.31	ABN72540.1	L-amino acid oxidase [Bungarus fasciatus]
#2	73	53.18	AAC59905.1	acetylcholinesterase [Bungarus fasciatus]	AChE
	73	53.18	AAC59905.1	acetylcholinesterase [Bungarus fasciatus]
	68	48.84	sp|Q92035.2|ACES_BUNFA	RecName: Full=Acetylcholinesterase; Short=AChE; Flags: Precursor
	48	35.05	JAA74736.1	ACN-Den-1, partial [Denisonia devisi]
	41	36.22	JAA74986.1	ACN-Sut-1, partial [Suta fasciata]
	30	18.26	JAC96629.1	Acetylcholinesterase transcript 1 [Echis coloratus]
	30	18.26	JAC96629.1	Acetylcholinesterase transcript 1 [Echis coloratus]
	26	19.1	JAC96628.1	Acetylcholinesterase transcript 2 [Echis coloratus]
	26	19.1	JAC96628.1	Acetylcholinesterase transcript 2 [Echis coloratus]
	25	25.53	sp|A8QL52.1|OXLA_BUNFA	RecName: Full=L-amino-acid oxidase; Short=Bf-LAAO; Short=LAAO; Short=LAO; Flags: Precursor	LAAO
	25	25.53	ABN72540.1	L-amino acid oxidase [Bungarus fasciatus]
	25	16.44	XP_015668657.1	PREDICTED: acetylcholinesterase [Protobothrops mucrosquamatus]
	25	15.7	JAC94971.1	Acetylcholinesterase transcript 1 [Opheodrys aestivus]
	25	16.49	JAC94970.1	Acetylcholinesterase transcript 2 [Opheodrys aestivus]
	25	15.7	JAC94971.1	Acetylcholinesterase transcript 1 [Opheodrys aestivus]
	25	16.49	JAC94970.1	Acetylcholinesterase transcript 2 [Opheodrys aestivus]
	24	17.3	ASU45022.1	acetylcholinesterase, partial [Daboia russelii]
	24	17.3	ASU45022.1	acetylcholinesterase, partial [Daboia russelii]
	23	15.13	AHY20009.1	acetylcholinesterase [Echis coloratus]
	23	19.69	XP_013930899.1	PREDICTED: acetylcholinesterase [Thamnophis sirtalis]
	23	15.13	AHY20009.1	acetylcholinesterase [Echis coloratus]
	19	15.4	AHY20010.1	acetylcholinesterase [Echis coloratus]
	19	22.63	sp|A8QL51.1|OXLA_BUNMU	RecName: Full=L-amino-acid oxidase; Short=Bm-LAAO; Short=LAAO; Short=LAO; Flags: Precursor
	19	22.63	ABN72539.1	L-amino acid oxidase [Bungarus multicinctus]
	19	15.4	AHY20010.1	acetylcholinesterase [Echis coloratus]
	18	9.453	XP_007444166.1	PREDICTED: acetylcholinesterase [Python bivittatus]
	18	9.36	JAC94932.1	Acetylcholinesterase transcript 2 [Python regius]
	18	9.453	XP_007444166.1	PREDICTED: acetylcholinesterase [Python bivittatus]
	18	9.36	JAC94932.1	Acetylcholinesterase transcript 2 [Python regius]
	14	12.73	JAS04602.1	Acetylcholinesterase 1 [Boiga irregularis]
	14	12.73	JAG68965.1	Acetylcholinesterase 1 [Boiga irregularis]
	13	18.99	JAS05038.1	Ecto-5'-nucleotidase 1a [Micrurus fulvius]	5’NUC
	13	18.99	JAS05037.1	Ecto-5'-nucleotidase 1b [Micrurus fulvius]
	13	18.99	JAS05036.1	Ecto-5'-nucleotidase 1c [Micrurus fulvius]
	13	18.99	JAI09049.1	Ecto-5'-nucleotidase 1a [Micrurus fulvius]
	13	18.99	JAI09048.1	Ecto-5'-nucleotidase 1b [Micrurus fulvius]
	13	18.99	JAI09047.1	Ecto-5'-nucleotidase 1c [Micrurus fulvius]
	13	18.99	JAB52815.1	Ecto-5'-nucleotidase 1 [Micrurus fulvius]
	12	15.33	JAS05143.1	ecto-5'-nucleotidase [Micrurus tener]
	12	13.44	JAG67188.1	Snake venom 5'-nucleotidase [Boiga irregularis]
	11	5.486	JAC94929.1	Acetylcholinesterase transcript 1, partial [Python regius]
	11	5.486	JAC94929.1	Acetylcholinesterase transcript 1, partial [Python regius]
#3	62	35.2	sp|A8QL52.1|OXLA_BUNFA	RecName: Full=L-amino-acid oxidase; Short=Bf-LAAO; Short=LAAO; Short=LAO; Flags: Precursor	LAAO
	62	35.2	ABN72540.1	L-amino acid oxidase [Bungarus fasciatus]
	60	49.57	AAC59905.1	acetylcholinesterase [Bungarus fasciatus]	AChE
	60	49.57	AAC59905.1	acetylcholinesterase [Bungarus fasciatus]
	56	45.54	sp|Q92035.2|ACES_BUNFA	RecName: Full=Acetylcholinesterase; Short=AChE; Flags: Precursor
	46	31.14	sp|A8QL51.1|OXLA_BUNMU	RecName: Full=L-amino-acid oxidase; Short=Bm-LAAO; Short=LAAO; Short=LAO; Flags: Precursor
	46	31.14	ABN72539.1	L-amino acid oxidase [Bungarus multicinctus]
	37	39.55	JAS05038.1	Ecto-5'-nucleotidase 1a [Micrurus fulvius]	5’NUC
	37	39.55	JAS05037.1	Ecto-5'-nucleotidase 1b [Micrurus fulvius]
	37	39.55	JAS05036.1	Ecto-5'-nucleotidase 1c [Micrurus fulvius]
	37	39.55	JAI09049.1	Ecto-5'-nucleotidase 1a [Micrurus fulvius]
	37	39.55	JAI09048.1	Ecto-5'-nucleotidase 1b [Micrurus fulvius]
	37	39.55	JAI09047.1	Ecto-5'-nucleotidase 1c [Micrurus fulvius]
	37	39.55	JAB52815.1	Ecto-5'-nucleotidase 1 [Micrurus fulvius]
	35	35.05	JAA74736.1	ACN-Den-1, partial [Denisonia devisi]
	33	34.81	JAA74986.1	ACN-Sut-1, partial [Suta fasciata]
	32	35.71	JAS05143.1	ecto-5'-nucleotidase [Micrurus tener]
	28	29.25	JAG67188.1	Snake venom 5'-nucleotidase [Boiga irregularis]
	25	19.92	AAY89680.1	L-amino acid oxidase precursor [Oxyuranus scutellatus]
	25	19.92	sp|Q4JHE3.1|OXLA_OXYSC	RecName: Full=L-amino-acid oxidase; Short=LAAO; Short=LAO; Flags: Precursor
	25	19.92	AAY89680.1	L-amino acid oxidase precursor [Oxyuranus scutellatus]
	21	19.57	JAC96629.1	Acetylcholinesterase transcript 1 [Echis coloratus]
	21	19.57	JAC96629.1	Acetylcholinesterase transcript 1 [Echis coloratus]
	21	19.57	JAC96629.1	Acetylcholinesterase transcript 1 [Echis coloratus]
	20	14.12	sp|Q4JHE2.1|OXLA_NOTSC	RecName: Full=L-amino-acid oxidase; Short=LAAO; Short=LAO; Flags: Precursor
	20	14.12	AAY89681.1	L-amino acid oxidase precursor [Notechis scutatus]
	20	14.09	JAA74761.1	LAO-Ech-1, partial [Echiopsis curta]
	20	17.53	JAA74732.1	LAO-Den-1 [Denisonia devisi]
	20	13.36	sp|A8QL58.1|OXLA_NAJAT	RecName: Full=L-amino-acid oxidase; Short=LAAO; Short=LAO; Short=NA-LAAO; Flags: Precursor
	20	13.36	ABN72546.1	L-amino acid oxidase, partial [Naja atra]
	20	17.53	JAA74732.1	LAO-Den-1 [Denisonia devisi]
	20	17.27	XP_013930899.1	PREDICTED: acetylcholinesterase [Thamnophis sirtalis]
	19	20.9	ASU45022.1	acetylcholinesterase, partial [Daboia russelii]
	18	13.39	JAC94971.1	Acetylcholinesterase transcript 1 [Opheodrys aestivus]
	18	14.06	JAC94970.1	Acetylcholinesterase transcript 2 [Opheodrys aestivus]
	18	13.39	JAC94971.1	Acetylcholinesterase transcript 1 [Opheodrys aestivus]
	18	14.06	JAC94970.1	Acetylcholinesterase transcript 2 [Opheodrys aestivus]
	18	13.39	JAC94971.1	Acetylcholinesterase transcript 1 [Opheodrys aestivus]
	18	14.06	JAC94970.1	Acetylcholinesterase transcript 2 [Opheodrys aestivus]
	17	18.15	XP_015668657.1	PREDICTED: acetylcholinesterase [Protobothrops mucrosquamatus]
	17	16.45	AHY20009.1	acetylcholinesterase [Echis coloratus]
	17	18.15	XP_015668657.1	PREDICTED: acetylcholinesterase [Protobothrops mucrosquamatus]
	17	32.45	JAA74766.1	ACN-Ech-1, partial [Echiopsis curta]
	17	16.45	AHY20009.1	acetylcholinesterase [Echis coloratus]
	17	18.15	XP_015668657.1	PREDICTED: acetylcholinesterase [Protobothrops mucrosquamatus]
	17	16.45	AHY20009.1	acetylcholinesterase [Echis coloratus]
	16	20.66	JAC96628.1	Acetylcholinesterase transcript 2 [Echis coloratus]
	16	30.15	AHJ80886.1	5'-nucleotidase, partial [Macrovipera lebetina]
	16	20.66	JAC96628.1	Acetylcholinesterase transcript 2 [Echis coloratus]
	16	20.66	JAC96628.1	Acetylcholinesterase transcript 2 [Echis coloratus]
	15	17.44	JAC95028.1	L-amino acid oxidase [Pantherophis guttatus]
	14	13.1	XP_007444166.1	PREDICTED: acetylcholinesterase [Python bivittatus]
	14	12.97	JAC94932.1	Acetylcholinesterase transcript 2 [Python regius]
	14	15.09	JAS05152.1	L-amino acid oxidase 1b [Micrurus tener]
	14	15.09	JAS05153.1	L-amino acid oxidase 1a [Micrurus tener]
	14	12.97	JAC94932.1	Acetylcholinesterase transcript 2 [Python regius]
	13	16.59	pdb|3K7L|A	Chain A, Structures Of Two Elapid Snake Venom Metalloproteases With Distinct Activities Highlight The Disulfide Patterns In The D Domain Of Adamalysin Family Proteins	SVMP
	13	11.42	sp|D3TTC2.1|VM3H_NAJAT	RecName: Full=Zinc metalloproteinase-disintegrin-like atragin; AltName: Full=Snake venom metalloproteinase; Short=SVMP; Flags: Precursor
	13	11.42	ACN50006.1	atragin precursor, partial [Naja atra]
	12	16.96	AHY20010.1	acetylcholinesterase [Echis coloratus]
	12	11.19	XP_013916090.1	PREDICTED: L-amino-acid oxidase-like [Thamnophis sirtalis]
	12	16.96	AHY20010.1	acetylcholinesterase [Echis coloratus]
	12	16.96	AHY20010.1	acetylcholinesterase [Echis coloratus]
	11	12.72	JAS05093.1	Metalloproteinase type III 2 [Micrurus tener]
	11	12.72	JAS04981.1	Metalloproteinase type III 1 [Micrurus fulvius]
	11	12.72	JAI08992.1	Metalloproteinase (type III) 1 [Micrurus fulvius]
	11	12.72	JAB52758.1	Snake venom metalloproteinase 1 [Micrurus fulvius]
	11	10.58	JAS04602.1	Acetylcholinesterase 1 [Boiga irregularis]
	11	10.58	JAG68965.1	Acetylcholinesterase 1 [Boiga irregularis]
#4	30	46.64	AAC59905.1	acetylcholinesterase [Bungarus fasciatus]	AChE
	20	22.19	JAS05093.1	Metalloproteinase type III 2 [Micrurus tener]	SVMP
	19	20.39	JAS04981.1	Metalloproteinase type III 1 [Micrurus fulvius]
	19	20.39	JAI08992.1	Metalloproteinase (type III) 1 [Micrurus fulvius]
	19	20.39	JAB52758.1	Snake venom metalloproteinase 1 [Micrurus fulvius]
	13	18.91	ABQ01132.1	carinatease-1 [Tropidechis carinatus]
	13	18.91	ABQ01132.1	carinatease-1 [Tropidechis carinatus]
	13	12.73	sp|A8QL48.1|VM3_BUNFA	RecName: Full=Zinc metalloproteinase-disintegrin-like BfMP; AltName: Full=Snake venom metalloproteinase; Short=SVMP; Flags: Precursor
	13	12.73	ABN72536.1	metalloproteinase, partial [Bungarus fasciatus]
	12	9.656	ABK63559.1	metalloproteinase precursor [Demansia vestigiata]
	11	17.99	sp|A8QL52.1|OXLA_BUNFA	RecName: Full=L-amino-acid oxidase; Short=Bf-LAAO; Short=LAAO; Short=LAO; Flags: Precursor	LAAO
	11	17.99	ABN72540.1	L-amino acid oxidase [Bungarus fasciatus]
	11	26.07	JAB53739.1	disulfide-isomerase-like protein [Micrurus fulvius]	PDI
	11	28.88	JAB53738.1	disulfide-isomerase-like protein [Micrurus fulvius]
	11	14.68	sp|D3TTC2.1|VM3H_NAJAT	RecName: Full=Zinc metalloproteinase-disintegrin-like atragin; AltName: Full=Snake venom metalloproteinase; Short=SVMP; Flags: Precursor
	11	14.68	ACN50006.1	atragin precursor, partial [Naja atra]
#5	14	10.74	sp|A8QL48.1|VM3_BUNFA	RecName: Full=Zinc metalloproteinase-disintegrin-like BfMP; AltName: Full=Snake venom metalloproteinase; Short=SVMP; Flags: Precursor	SVMP
	14	10.74	ABN72536.1	metalloproteinase, partial [Bungarus fasciatus]
	13	12.07	JAS05093.1	Metalloproteinase type III 2 [Micrurus tener]
	12	10.28	JAS04981.1	Metalloproteinase type III 1 [Micrurus fulvius]
	12	10.28	JAI08992.1	Metalloproteinase (type III) 1 [Micrurus fulvius]
	12	10.28	JAB52758.1	Snake venom metalloproteinase 1 [Micrurus fulvius]
	11	34.33	JAC96284.1	alpha-enolase [Hypsiglena sp. JMG-2014]
	11	8.809	AHZ08819.1	P-III snake venom metalloprotease, partial [Micropechis ikaheca]
	11	6.525	sp|D3TTC2.1|VM3H_NAJAT	RecName: Full=Zinc metalloproteinase-disintegrin-like atragin; AltName: Full=Snake venom metalloproteinase; Short=SVMP; Flags: Precursor
	11	9.479	pdb|3K7L|A	Chain A, Structures Of Two Elapid Snake Venom Metalloproteases With Distinct Activities Highlight The Disulfide Patterns In The D Domain Of Adamalysin Family Proteins
	11	6.525	ACN50006.1	atragin precursor, partial [Naja atra]
#6	18	8.32	sp|D3TTC2.1|VM3H_NAJAT	RecName: Full=Zinc metalloproteinase-disintegrin-like atragin; AltName: Full=Snake venom metalloproteinase; Short=SVMP; Flags: Precursor	SVMP
	18	12.09	pdb|3K7L|A	Chain A, Structures Of Two Elapid Snake Venom Metalloproteases With Distinct Activities Highlight The Disulfide Patterns In The D Domain Of Adamalysin Family Proteins
	18	8.32	ACN50006.1	atragin precursor, partial [Naja atra]
	18	16.97	JAS05093.1	Metalloproteinase type III 2 [Micrurus tener]
	17	15.17	JAS04981.1	Metalloproteinase type III 1 [Micrurus fulvius]
	17	15.17	JAI08992.1	Metalloproteinase (type III) 1 [Micrurus fulvius]
	17	15.17	JAB52758.1	Snake venom metalloproteinase 1 [Micrurus fulvius]
	15	10.6	AHZ08819.1	P-III snake venom metalloprotease, partial [Micropechis ikaheca]
	12	25.35	ETE59578.1	Phospholipase B-like 1, partial [Ophiophagus hannah]	PLB
	12	15.33	JAS05092.1	Metalloproteinase type III 2 [Micrurus tener]
	11	22.06	ACR78473.1	putative phospholipase B 81b [Drysdalia coronoides]
	11	16.78	sp|A8QL49.1|VM3_BUNMU	RecName: Full=Zinc metalloproteinase-disintegrin-like BmMP; AltName: Full=Snake venom metalloproteinase; Short=SVMP; Flags: Precursor
	11	16.78	ABN72537.1	metalloproteinase [Bungarus multicinctus]
	11	22.06	sp|F8J2D3.1|PLB_DRYCN	RecName: Full=Phospholipase-B 81; Short=PLB; Flags: Precursor
	11	22.06	ACR78473.1	putative phospholipase B 81b [Drysdalia coronoides]
#7	13	28.15	ACE73577.1	cysteine-rich seceretory protein Bc-CRPb [Bungarus candidus]	CRiSP
	13	28.15	ACE73578.1	cysteine-rich seceretory protein Bc-CRPa [Bungarus candidus]
#8	27	55.1	sp|Q7T2Q5.1|PA2A1_BUNFL	RecName: Full=Acidic phospholipase A2 1; Short=svPLA2; AltName: Full=PA2-I; AltName: Full=Phosphatidylcholine 2-acylhydrolase; Flags: Precursor	PLA2
	27	55.1	BAC77655.1	phospholipase A2I precursor [Bungarus flaviceps]
	26	56.16	sp|Q7T1R0.1|PA2B1_BUNFL	RecName: Full=Basic phospholipase A2 beta-bungarotoxin A1 chain; Short=Beta-BuTX A1 chain; Short=svPLA2; AltName: Full=Phosphatidylcholine 2-acylhydrolase; Flags: Precursor
	26	56.16	BAC77653.1	beta-bungarotoxin A1 chain precursor [Bungarus flaviceps]
	26	56.16	ADF50038.1	beta-bungarotoxin a chain isoform 1 [Bungarus flaviceps]
	24	59.18	sp|Q7T2Q4.1|PA2A2_BUNFL	RecName: Full=Acidic phospholipase A2 2; Short=svPLA2; AltName: Full=PA2-II; AltName: Full=Phosphatidylcholine 2-acylhydrolase; Flags: Precursor
	24	59.18	BAC77656.1	phospholipase A2II precursor [Bungarus flaviceps]
	22	51.7	ADF50035.1	phospholipase a2 isoform 1 [Bungarus flaviceps]
	21	41.78	sp|Q7T1R1.1|PA2B2_BUNFL	RecName: Full=Basic phospholipase A2 beta-bungarotoxin A2 chain; Short=Beta-BuTX A2 chain; Short=svPLA2; AltName: Full=Phosphatidylcholine 2-acylhydrolase; Flags: Precursor
	21	41.78	BAC77652.1	beta-bungarotoxin A2 chain precursor [Bungarus flaviceps]
	21	41.78	ADF50040.1	beta-bungarotoxin a chain isoform 3 [Bungarus flaviceps]
	20	45.58	ADF50037.1	phospholipase a2 isoform 3 [Bungarus flaviceps]
	20	51.37	ADF50039.1	beta-bungarotoxin a chain isoform 2 [Bungarus flaviceps]
	16	10.96	sp|Q9PUH4.1|PA2AA_AUSSU	RecName: Full=Acidic phospholipase A2 S5-32M; Short=svPLA2; AltName: Full=ASPLA10; AltName: Full=Phosphatidylcholine 2-acylhydrolase; Flags: Precursor
	16	10.96	sp|Q9PUH3.1|PA2AB_AUSSU	RecName: Full=Acidic phospholipase A2 S13-69J; Short=svPLA2; AltName: Full=ASPLA11; AltName: Full=Phosphatidylcholine 2-acylhydrolase; Flags: Precursor
	16	10.96	sp|Q9PUH2.1|PA2AC_AUSSU	RecName: Full=Acidic phospholipase A2 S4-30; Short=svPLA2; AltName: Full=ASPLA12; AltName: Full=Phosphatidylcholine 2-acylhydrolase; Flags: Precursor
	16	10.96	sp|Q9PUH1.1|PA2AD_AUSSU	RecName: Full=Acidic phospholipase A2 S14-72F; Short=svPLA2; AltName: Full=ASPLA13; AltName: Full=Phosphatidylcholine 2-acylhydrolase; Flags: Precursor
	16	10.96	ABW24181.1	PLA-19 precursor [Austrelaps superbus]
	16	10.96	ABW24180.1	PLA-18 precursor [Austrelaps superbus]
	16	10.96	AAD56562.1	phospholipase A2 [Austrelaps superbus]
	16	10.96	AAD56561.1	phospholipase A2 [Austrelaps superbus]
	16	10.96	AAD56560.1	phospholipase A2 [Austrelaps superbus]
	16	10.96	AAD56559.1	phospholipase A2 [Austrelaps superbus]
	14	8.333	sp|Q9PUG9.1|PA2AF_AUSSU	RecName: Full=Acidic phospholipase A2 S12-65J; Short=svPLA2; AltName: Full=ASPLA15; AltName: Full=Phosphatidylcholine 2-acylhydrolase; Flags: Precursor
	14	8.219	JAA74723.1	PLA2-Den-12 [Denisonia devisi]
	14	8.333	AAD56564.1	phospholipase A2 [Austrelaps superbus]
#9	38	77.55	sp|Q7T2Q4.1|PA2A2_BUNFL	RecName: Full=Acidic phospholipase A2 2; Short=svPLA2; AltName: Full=PA2-II; AltName: Full=Phosphatidylcholine 2-acylhydrolase; Flags: Precursor	PLA2
	38	77.55	BAC77656.1	phospholipase A2II precursor [Bungarus flaviceps]
	37	59.59	sp|Q7T1R0.1|PA2B1_BUNFL	RecName: Full=Basic phospholipase A2 beta-bungarotoxin A1 chain; Short=Beta-BuTX A1 chain; Short=svPLA2; AltName: Full=Phosphatidylcholine 2-acylhydrolase; Flags: Precursor
	37	59.59	BAC77653.1	beta-bungarotoxin A1 chain precursor [Bungarus flaviceps]
	37	59.59	ADF50038.1	beta-bungarotoxin a chain isoform 1 [Bungarus flaviceps]
	35	59.59	sp|Q7T1R1.1|PA2B2_BUNFL	RecName: Full=Basic phospholipase A2 beta-bungarotoxin A2 chain; Short=Beta-BuTX A2 chain; Short=svPLA2; AltName: Full=Phosphatidylcholine 2-acylhydrolase; Flags: Precursor
	35	59.59	BAC77652.1	beta-bungarotoxin A2 chain precursor [Bungarus flaviceps]
	35	59.59	ADF50040.1	beta-bungarotoxin a chain isoform 3 [Bungarus flaviceps]
	31	74.83	ADF50037.1	phospholipase a2 isoform 3 [Bungarus flaviceps]
	27	77.55	sp|Q7T2Q5.1|PA2A1_BUNFL	RecName: Full=Acidic phospholipase A2 1; Short=svPLA2; AltName: Full=PA2-I; AltName: Full=Phosphatidylcholine 2-acylhydrolase; Flags: Precursor
	27	77.55	BAC77655.1	phospholipase A2I precursor [Bungarus flaviceps]
	24	51.37	ADF50039.1	beta-bungarotoxin a chain isoform 2 [Bungarus flaviceps]
	21	51.7	ADF50036.1	phospholipase a2 isoform 2 [Bungarus flaviceps]
#10	28	55.48	sp|Q7T1R1.1|PA2B2_BUNFL	RecName: Full=Basic phospholipase A2 beta-bungarotoxin A2 chain; Short=Beta-BuTX A2 chain; Short=svPLA2; AltName: Full=Phosphatidylcholine 2-acylhydrolase; Flags: Precursor	PLA2
	28	55.48	BAC77652.1	beta-bungarotoxin A2 chain precursor [Bungarus flaviceps]
	28	55.48	ADF50040.1	beta-bungarotoxin a chain isoform 3 [Bungarus flaviceps]
	28	66.27	sp|Q7T2Q6.1|VKTHB_BUNFL	RecName: Full=Kunitz-type serine protease inhibitor homolog beta-bungarotoxin B chain; Flags: Precursor	KUN
	28	66.27	BAC77654.1	beta-bungarotoxin B chain precursor [Bungarus flaviceps]
	28	66.27	ADF50031.1	beta-bungarotoxin b chain isoform 1 [Bungarus flaviceps]
	27	50	ADF50032.1	beta-bungarotoxin b chain isoform 2 [Bungarus flaviceps]
	26	53.01	ADF50033.1	beta-bungarotoxin b chain isoform 3 [Bungarus flaviceps]
	19	40.41	sp|Q7T1R0.1|PA2B1_BUNFL	RecName: Full=Basic phospholipase A2 beta-bungarotoxin A1 chain; Short=Beta-BuTX A1 chain; Short=svPLA2; AltName: Full=Phosphatidylcholine 2-acylhydrolase; Flags: Precursor
	19	40.41	BAC77653.1	beta-bungarotoxin A1 chain precursor [Bungarus flaviceps]
	19	40.41	ADF50038.1	beta-bungarotoxin a chain isoform 1 [Bungarus flaviceps]
	13	42.35	ADF50012.1	short-chain three finger toxin isoform 4 [Bungarus flaviceps]	3FTx
	13	42.35	ADF50013.1	short-chain three finger toxin isoform 5 [Bungarus flaviceps]
	11	44.19	sp|Q6IZ95.1|3NO24_BUNCA	RecName: Full=Neurotoxin Ntx4; Flags: Precursor
	11	44.19	sp|A2CKF7.1|3NO2_BUNFA	RecName: Full=Neurotoxin 3FTx-LT; Flags: Precursor
	11	44.19	ADF50022.1	non-conventional three finger toxin isoform 7 [Bungarus flaviceps]
	11	44.19	ADF50021.1	non-conventional three finger toxin isoform 6 [Bungarus flaviceps]
	11	44.19	ADF50020.1	non-conventional three finger toxin isoform 5 [Bungarus flaviceps]
	11	44.19	ABI33871.1	three finger toxin [Bungarus fasciatus]
	11	44.19	AAT38875.1	Ntx4 [Bungarus candidus]
	11	36.3	ADF50039.1	beta-bungarotoxin a chain isoform 2 [Bungarus flaviceps]
#11	31	51.81	ADF50029.1	kunitz-type serine protease inhibitor isoform 5 [Bungarus flaviceps]	KUN
	28	81.82	sp|P15815.1|3LKF_BUNFL	RecName: Full=Kappa-flavitoxin; Short=Kappa-ftx; Short=Kappa-fvt; AltName: Full=Long neurotoxin 2	3FTx
	24	57.95	ADF50018.1	non-conventional three finger toxin isoform 3 [Bungarus flaviceps]
	24	57.95	ADF50017.1	non-conventional three finger toxin isoform 2 [Bungarus flaviceps]
	24	57.95	ADF50016.1	non-conventional three finger toxin isoform 1 [Bungarus flaviceps]
	23	51.81	ADF50028.1	kunitz-type serine protease inhibitor isoform 4 [Bungarus flaviceps]
	17	31.33	ADF50030.1	kunitz-type serine protease inhibitor isoform 6 [Bungarus flaviceps]
	16	44.19	ADF50010.1	short-chain three finger toxin isoform 2 [Bungarus flaviceps]
	16	44.19	ADF50009.1	short-chain three finger toxin isoform 1 [Bungarus flaviceps]
	11	49.4	ADF50026.1	kunitz-type serine protease inhibitor isoform 2 [Bungarus flaviceps]
	11	49.4	ADF50025.1	kunitz-type serine protease inhibitor isoform 1 [Bungarus flaviceps]
